# Supplementary material for: The Application of an Ultra-Thin, High-Density μECoG Array in Dissecting Caffeine-Induced Cortical Dynamics in Mice
Source: Sensors (Basel). 2025 Dec 12;25(24):7552. doi: 10.3390/s25247552 (PMC12737276; doi:10.3390/s25247552)
Supplement: Supplementary file 1 [file sensors-25-07552-s001.zip]

Archive with 1 entries (1 files):
- sensors-3984620-supplementary.pdf
